# Supplementary material for: Reinforcement of Cathode Interface Using a Dipolar Small Molecule for Enhancing Operational Stability of Perovskite Solar Cells
Source: Adv Sci (Weinh). 2026 Mar 18;13(29):e24338. doi: 10.1002/advs.202524338 (PMC13205899; doi:10.1002/advs.202524338)
Supplement: Supplementary file 2 — Supporting File 2: advs74802‐sup‐0002‐DataFile.zip. [file ADVS-13-e24338-s001.zip › EQE data file.csv]

wavelength [nm]	EQE [%]
300	9.52988
310	10.72894
320	13.54096
330	21.87464
340	30.02371
350	41.58811
360	45.67012
370	50.9467
380	59.08954
390	66.01635
400	72.74046
410	78.24328
420	79.9923
430	82.6624
440	83.89981
450	84.34681
460	83.19257
470	86.09278
480	84.1242
490	89.07096
500	88.1834
510	88.91958
520	90.56289
530	91.18151
540	91.79845
550	92.28448
560	92.61987
570	92.93259
580	93.2607
590	93.43216
600	93.93673
610	93.03228
620	92.89768
630	92.37802
640	93.36303
650	93.09662
660	92.9289
670	92.02432
680	91.06328
690	91.80818
700	91.67322
710	86.40681
720	87.47578
730	87.18674
740	87.53506
750	86.16992
760	80.04425
770	66.05425
780	55.50199
790	30.0223
800	13.40604
810	4.66601
820	0.83931
830	0.18926
840	0.09056
850	0.02113
860	0.0857
870	0.05828
880	0.03818
890	0.02274
900	0.01879
