# Supplementary material for: Reinforcement of Cathode Interface Using a Dipolar Small Molecule for Enhancing Operational Stability of Perovskite Solar Cells
Source: Adv Sci (Weinh). 2026 Mar 18;13(29):e24338. doi: 10.1002/advs.202524338 (PMC13205899; doi:10.1002/advs.202524338)
Supplement: Supplementary file 2 — Supporting File 2: advs74802‐sup‐0002‐DataFile.zip. [file ADVS-13-e24338-s001.zip › J-V measurement data file.csv]

Voltage [V]	Current density [mA/cm2]
1.3	66.11429
1.295	62.88571
1.29	60.02857
1.285	58.39048
1.28	55.40952
1.275	52.53333
1.27	49.71429
1.265	47.00952
1.26	44.35238
1.255	41.71429
1.25	39.07619
1.245	36.44762
1.24	33.8381
1.235	31.28571
1.23	29.78095
1.225	27.28571
1.22	24.85714
1.215	22.47619
1.21	20.11429
1.205	17.8381
1.2	15.62857
1.195	13.50476
1.19	11.4381
1.185	9.46667
1.18	7.54286
1.175	5.67619
1.17	3.88571
1.165	2.1619
1.16	0.47619
1.155	-1.12381
1.15	-2.65714
1.145	-4.11429
1.14	-5.51429
1.135	-6.8381
1.13	-8.09524
1.125	-9.25714
1.12	-10.38095
1.115	-11.42857
1.11	-12.42857
1.105	-13.33333
1.1	-14.2
1.095	-14.99048
1.09	-15.73333
1.085	-16.38095
1.08	-17
1.075	-17.55238
1.07	-18.07619
1.065	-18.51429
1.06	-18.95238
1.055	-19.34286
1.05	-19.69524
1.045	-19.99048
1.04	-20.27619
1.035	-20.51429
1.03	-20.74286
1.025	-20.92381
1.02	-21.10476
1.015	-21.26667
1.01	-21.41905
1.005	-21.50476
1	-21.61905
0.995	-21.72381
0.99	-21.8
0.985	-21.86667
0.98	-21.94286
0.975	-22
0.97	-22.06667
0.965	-22.09524
0.96	-22.12381
0.955	-22.18095
0.95	-22.21905
0.945	-22.21905
0.94	-22.25714
0.935	-22.29524
0.93	-22.30476
0.925	-22.31429
0.92	-22.33333
0.915	-22.35238
0.91	-22.3619
0.905	-22.3619
0.9	-22.37143
0.895	-22.40952
0.89	-22.40952
0.885	-22.39048
0.88	-22.4
0.875	-22.42857
0.87	-22.41905
0.865	-22.42857
0.86	-22.42857
0.855	-22.4381
0.85	-22.44762
0.845	-22.44762
0.84	-22.4381
0.835	-22.46667
0.83	-22.45714
0.825	-22.44762
0.82	-22.45714
0.815	-22.46667
0.81	-22.45714
0.805	-22.45714
0.8	-22.44762
0.795	-22.46667
0.79	-22.46667
0.785	-22.45714
0.78	-22.4381
0.775	-22.47619
0.77	-22.46667
0.765	-22.45714
0.76	-22.44762
0.755	-22.47619
0.75	-22.45714
0.745	-22.45714
0.74	-22.4381
0.735	-22.45714
0.73	-22.4381
0.725	-22.4381
0.72	-22.40952
0.715	-22.44762
0.71	-22.42857
0.705	-22.41905
0.7	-22.40952
0.695	-22.4381
0.69	-22.40952
0.685	-22.42857
0.68	-22.4
0.675	-22.41905
0.67	-22.40952
0.665	-22.41905
0.66	-22.39048
0.655	-22.42857
0.65	-22.4
0.645	-22.4
0.64	-22.38095
0.635	-22.41905
0.63	-22.39048
0.625	-22.4
0.62	-22.37143
0.615	-22.4
0.61	-22.38095
0.605	-22.39048
0.6	-22.3619
0.595	-22.40952
0.59	-22.38095
0.585	-22.38095
0.58	-22.3619
0.575	-22.40952
0.57	-22.37143
0.565	-22.4
0.56	-22.3619
0.555	-22.41905
0.55	-22.4
0.545	-22.41905
0.54	-22.38095
0.535	-22.41905
0.53	-22.39048
0.525	-22.4
0.52	-22.3619
0.515	-22.40952
0.51	-22.37143
0.505	-22.4
0.5	-22.35238
0.495	-22.39048
0.49	-22.37143
0.485	-22.39048
0.48	-22.34286
0.475	-22.4
0.47	-22.3619
0.465	-22.38095
0.46	-22.34286
0.455	-22.4
0.45	-22.35238
0.445	-22.38095
0.44	-22.34286
0.435	-22.38095
0.43	-22.35238
0.425	-22.39048
0.42	-22.33333
0.415	-22.39048
0.41	-22.3619
0.405	-22.38095
0.4	-22.34286
0.395	-22.4
0.39	-22.35238
0.385	-22.38095
0.38	-22.34286
0.375	-22.38095
0.37	-22.35238
0.365	-22.39048
0.36	-22.33333
0.355	-22.39048
0.35	-22.3619
0.345	-22.38095
0.34	-22.34286
0.335	-22.40952
0.33	-22.3619
0.325	-22.4
0.32	-22.35238
0.315	-22.40952
0.31	-22.37143
0.305	-22.4
0.3	-22.34286
0.295	-22.40952
0.29	-22.3619
0.285	-22.39048
0.28	-22.35238
0.275	-22.40952
0.27	-22.3619
0.265	-22.40952
0.26	-22.3619
0.255	-22.40952
0.25	-22.38095
0.245	-22.41905
0.24	-22.35238
0.235	-22.40952
0.23	-22.37143
0.225	-22.4
0.22	-22.3619
0.215	-22.42857
0.21	-22.38095
0.205	-22.41905
0.2	-22.37143
0.195	-22.41905
0.19	-22.38095
0.185	-22.41905
0.18	-22.3619
0.175	-22.42857
0.17	-22.39048
0.165	-22.41905
0.16	-22.37143
0.155	-22.4381
0.15	-22.39048
0.145	-22.4381
0.14	-22.39048
0.135	-22.4381
0.13	-22.40952
0.125	-22.44762
0.12	-22.38095
0.115	-22.44762
0.11	-22.4
0.105	-22.4381
0.1	-22.38095
0.095	-22.45714
0.09	-22.40952
0.085	-22.45714
0.08	-22.40952
0.075	-22.45714
0.07	-22.40952
0.065	-22.45714
0.06	-22.39048
0.055	-22.45714
0.05	-22.41905
0.045	-22.45714
0.04	-22.4
0.035	-22.46667
0.03	-22.40952
0.025	-22.46667
0.02	-22.40952
0.015	-22.46667
0.01	-22.42857
0.005	-22.48571
0	-22.41905
-0.005	-22.47619
-0.01	-22.4381
-0.015	-22.46667
-0.02	-22.41905
-0.025	-22.48571
-0.03	-22.4381
-0.035	-22.49524
-0.04	-22.42857
-0.045	-22.48571
-0.05	-22.44762
-0.055	-22.49524
-0.06	-22.42857
-0.065	-22.49524
-0.07	-22.45714
-0.075	-22.49524
-0.08	-22.4381
-0.085	-22.50476
-0.09	-22.45714
-0.095	-22.50476
-0.1	-22.47891
